# Supplementary material for: Proteomic Data Integration Highlights Central Actors Involved in Einkorn (Triticum monococcum ssp. monococcum) Grain Filling in Relation to Grain Storage Protein Composition
Source: Front Plant Sci. 2019 Jul 4;10:832. doi: 10.3389/fpls.2019.00832 (PMC6620720; doi:10.3389/fpls.2019.00832)
Supplement: Supplementary file 1 [file Table_1.XLSX]

## Sheet: Feuil1
AG	CHROM	start_large (*)	end_large (*)	Nb of molecular markers
				SNP	OTV
D0PRB4	2B	148588170	148592018	6 (5)	2 (0)
D0PRB4	2D	97599107	97604765	0	0
I0JTT9	3A	12810600	12816677	15 (13)	0
I0JTT9	3A	733489760	733495111	0	0
I0JTT9	3B	9912904	9919050	6 (5)	3 (1)
I0JTT9	3B	811092265	811097647	0	0
I0JTT9	3D	7588958	7595040	0	0
I0JTT9	3D	603971954	603977146	5 (2)	0
M7Y8M9	3A	53208062	53212883	2 (0)	0
M7Y8M9	3B	65192712	65197542	1	0
M7Y8M9	3D	41695871	41700679	0	0
M7YBY6	3A	482934546	482938228	7 (4)	0
M7YBY6	3A	482926296	482929978	11 (4)	1 (0)
M7YBY6	3B	472304461	472308143	3 (1)	0
M7YBY6	3B	472584902	472588583	1 (0)	0
M7YBY6	3D	362422156	362425847	0	0
M7YBY6	3D	362854266	362857948	0	0
M7YBY6	7A	722766351	722770151	2	0
M7YBY6	7A	722762646	722766376	9 (9)	3 (3)
M7YBY6	7A	722776568	722780281		0
M7YBY6	7B	727534746	727538541	3 (1)	0
M7YBY6	7B	727605824	727609554	10 (4)	0
M7YBY6	7B	727862001	727865714	1 (1)	0
M7YBY6	7D	627194569	627198369	7 (0)	0
M7YBY6	7D	627137981	627141717	0	0
M7YBY6	7D	627218094	627221806	3 (0)	0
M7YVM9	1A	482327124	482330739	1 (1)	0
M7YVM9	1D	382217493	382221108	0	0
M7YVM9	7A	545518296	545522159	5 (4)	0
M7YVM9	7B	468056978	468060735	0	0
M7YVM9	7D	452138531	452142394	0	0
M7Z025	5A	504869494	504874679	5 (5)	0
M7Z025	5B	479631425	479636625	2 (2)	0
M7Z025	5D	399223498	399228878	0	0
M7Z025	7A	271631145	271638073	0	0
M7Z025	7B	226573336	226580529	0	0
M7Z025	7D	249587251	249594511	0	0
M7Z2B3	3A	23821570	23830484	14 (13)	0
M7Z2B3	3B	19262302	19271698	0	0
M7Z2B3	3D	13306916	13315894	0	0
M7Z628	2B	148588170	148592018	6	2 (1)
M7Z628	2D	97599107	97604765	0	0
M7Z7R6	1A	463245331	463249468	5 (4)	0
M7Z7R6	1B	487424338	487428200	2 (1)	0
M7Z7R6	1D	364027775	364031604	0	0
M7ZPC7	1A	482334587	482340473	7 (6)	0
M7ZPC7	1B	512171498	512177325	3 (2)	0
M7ZPC7	1D	382233235	382239135	0	0
M7ZPC7	3A	606432859	606438231	1 (0)	0
M7ZPC7	3B	615747477	615752897	0	0
M7ZPC7	3B	616307836	616313238	0	0
M7ZPC7	3B	615770585	615775987	1 (1)	0
M7ZPC7	3D	462848576	462854168	0	0
M7ZPC7	3D	463188482	463194074	1 (0)	0
M7ZPC7	4A	110635585	110640700	4 (2)	0
M7ZPC7	4A	109422265	109427211	4 (3)	0
M7ZPC7	4B	437947585	437952584	0	0
M7ZPC7	4B	439318905	439323848	0	0
M7ZPC7	4D	354134550	354139547	1 (0)	0
M7ZPC7	4D	355857091	355862034	0	0
M7ZPC7	4D	124258471	124264644	1 (1)	0
M7ZQM3	5A	616545866	616550664	0	0
M7ZQM3	5B	609191836	609196651	1 (0)	0
M7ZQM3	5D	493448335	493453127	0	0
M8A2L5	3A	474675763	474679620	1 (0)	0
M8A2L5	3B	456672379	456676227	1 (1)	0
M8A2L5	3D	355703443	355707294	0	0
M8ARL1	5A	458201267	458205062	6 (5)	0
M8ARL1	5A	456032010	456035801	1 (0)	0
M8ARL1	5B	421643983	421647519	1 (1)	0
M8ARL1	5D	356845054	356848590	0	0
M8AUX2	2A	631787405	631791667	0	0
M8AUX2	2B	571239375	571243644	1 (1)	0
M8AUX2	2D	486330078	486334370	0	0
M7ZAQ9	4A	196205396	196215132	0	0
M7ZAQ9	4A	586499719	586510326	1 (0)	0
M7ZAQ9	4B	24757963	24761606	0	0
M7ZAQ9	4B	24917452	24920881	0	0
M7ZAQ9	4D	14934789	14938450	0	0
M8A2R3	2A	54704596	54709019	0	0
M8A2R3	2B	84967676	84972098	0	0
M8A2R3	2D	54075537	54079928	0	0
Q8H0B8	1A	490795011	490798600	2 (2)	0
Q8H0B8	1B	527369542	527373126	2 (2)	0
Q8H0B8	1D	394465302	394468896	0	0
Q6RUJ1	4A	403144255	403150016	0	0
Q6RUJ1	4B	499897284	499902996	5 (5)	0
Q6RUJ1	4D	60666702	60672427	0	0
Total				181 (121)	11 (5)
Supplementary Table 1. Chromosomal location on the bread wheat pseudo-molecule and polymorphisms of genes encoding the 18 Ags of the network (Figure 4)
In brackets, the number of markers available after filtering (Markers with a MAF value<0.05 were discarded)
(*) Coordinates +/- 1,500 nucleotided to take into account the flankink sequences.
